# Supplementary material for: Performance of joint modelling of time-to-event data with time-dependent predictors: an assessment based on transition to psychosis data
Source: PeerJ. 2016 Oct 19;4:e2582. doi: 10.7717/peerj.2582 (PMC5075698; doi:10.7717/peerj.2582)
Supplement: Supplemental Information 2 — This file is the R function for simulation and joint modelling. [file peerj-04-2582-s002.r]

# This function is to simulate the appropriate data and to produce the joint modelling 
# results for Cox.b, Cox.tp, joineR, JM.pc, JM.sp and JM.Cox.

sim.exp.fn=function(n,nr.gp,tframe,a0,a1,a2,randcov,err.sd,ld1,ld2,tm.f,cs,cs.rate,ax.time)
{
if (cs.rate<=0) stop("Censoring rate must be > 0.")

##### Simulate data #####

t=0:(tframe-1) # Timepoints

tdv=vector("numeric") # Initialize time-dependent (explanatory) variable.
tdvm=vector("numeric")# Initialize 'true' value of time-dependent (explanatory) variable.
# Simulate time-dependent explanatory variable assuming no interaction with treatment.
for (i in 1:(n*nr.gp))
{
#print(i)
e=rnorm(length(t),0,err.sd) #Simulate errors.
if (dim(randcov)[1]==2) b.coef=mvrnorm(1,c(0,0),randcov) # Simulate random effects coefficients.
else b.coef=mvrnorm(1,c(0,0,0),randcov)
b0=b.coef[1]
b1=b.coef[2]
if (length(b.coef)==2) b2=0
else b2=b.coef[3]
mx=round(a0+a1*t+a2*(t^2)+b0+b1*t+b2*(t^2))
x=round(mx+e)
tdvm=rbind(tdvm,mx)
tdv=rbind(tdv,x)
}

subj=1:(n*nr.gp)
dimnames(tdv)[[1]]=NULL
tdv=data.frame(tdv)
varnames=paste("X",0:(tframe-1),sep="")
names(tdv)=varnames
M=data.frame(subj,tdv)
TDV.w=M # Data of time-dependent variable in wide format

### Simulate transition data.
transtat=rep(0,n*nr.gp) # Initialize transition status.
nrdays=rep(tframe,n*nr.gp) # Initialize time to transition/censoring.

for (i in 1:(n*nr.gp))
{
#print(i)
for (j in 1:tframe)
{
x=tdvm[i,j]
lda=exp(ld1*x+ld2-tm.f*(ceiling(i/n)*0.5-0.5) 
p=1-exp(-lda)
z=rbinom(1,1,p)
if (z==1)
{
transtat[i]=1
nrdays[i]=j
break
}
}}

### Simulate censoring.
if (cs==1) cs.time=runif(n*nr.gp,1,tframe/cs.rate)
if (cs==2)
{
lda=log(1-cs.rate)/(-tframe) # Assume Exponential distn to compute censoring rate.
cs.time=rexp(n*nr.gp,lda) # Censoring times
}
cs.time[cs.time>tframe]=tframe

x=(transtat==1 & nrdays>cs.time)
nrdays[x]=cs.time[x]
transtat[x]=0

x=(transtat==0 & nrdays>cs.time)
nrdays[x]=cs.time[x]

nrdays=round(nrdays)
nrdays[nrdays==0]=1

### Change post transition/censoring values of time-dependent variable to missing.
for (i in 1:(n*nr.gp))
{
if (nrdays[i]<tframe) {TDV.w[i,(nrdays[i]+2):(tframe+1)]=NA}
}

### Put the data together.
subj=TDV.w[,1]
ttmtgp=rep(0:(nr.gp-1),each=n)
simDM=data.frame(subj,ttmtgp,transtat,nrdays,TDV.w[,seq(2,tframe+1,by=ax.time)])

# Change the dataframe to long format.
subj=vector("numeric")
tdv=vector("numeric")
startday=vector("numeric")
endday=vector("numeric")
transtat=vector("numeric")
ttmtgp=vector("numeric")
for (i in 1:(n*nr.gp))
{
#print(i)
nr.timepts=ceiling(tframe/ax.time)
colnr=(1:nr.timepts)+4
z=(!is.na(simDM[i,colnr]))
tdv=c(tdv,simDM[i,colnr][z])
x=(seq(0,tframe,by=ax.time))[z]
startday=c(startday,x)
nr.nonmiss=sum(z)
endday=c(endday,x[-nr.nonmiss]+ax.time,simDM$nrdays[i])
subj=c(subj,rep(i,nr.nonmiss))
ttmtgp=c(ttmtgp,rep(simDM$ttmtgp[i],nr.nonmiss))
transtat=c(transtat,rep(0,(nr.nonmiss-1)),simDM$transtat[i])
}
simDM.L=data.frame(subj,ttmtgp,startday,endday,transtat,tdv)

##### Run Cox and JM analyses #####

blv=simDM$X0
coxbfit=coxph(Surv(nrdays,transtat)~ttmtgp+blv,data=simDM)

excoxfit=coxph(Surv(startday,endday,transtat)~ttmtgp+tdv,data=simDM.L) # Extended Cox regression

sim.long=simDM.L[,c(1,3,6)]
sim.surv=simDM[,c(1,4,3)]
sim.base=simDM[,c(1,2)]
sim.jd=jointdata(sim.long,sim.surv,sim.base,id.col="subj",time.col="startday")
jRfit=joint(sim.jd,tdv~1+ttmtgp+startday,Surv(nrdays,transtat)~ttmtgp)
z=jointSE(jRfit,n.boot=100,max.it=10000)
test.stat=as.numeric(as.vector(z$Est))/as.numeric(as.vector(z$SE))
pv=(1-pnorm(abs(test.stat)))*2
jRcoef=cbind(as.numeric(as.vector(z$Est)),as.numeric(as.vector(z$SE)),
as.numeric(as.vector(z$"95%Lower")),as.numeric(as.vector(z$"95%Upper")),pv)
rnames=as.vector(z$Para)
cnames=c("est","se","llim","ulim","p-value")
dimnames(jRcoef)=list(rnames,cnames)

lmefit=lme(tdv~ttmtgp+startday,random=~startday|subj,data=simDM.L,control = lmeControl(opt = "optim"))
coxfit=coxph(Surv(nrdays,transtat)~ttmtgp,data=simDM,x=TRUE,model=TRUE)

jmfit=jointModel(lmefit,coxfit,timeVar="startday",method="piecewise-PH-aGH")

jmfit.spl=jointModel(lmefit,coxfit,timeVar="startday",method="spline-PH-aGH")

jmcox2=jointModel(lmefit,coxfit,timeVar="startday",method="Cox-PH-GH")

list(coxbfit,excoxfit,jmfit,jmfit.spl,jRcoef,jmcox2)
}
