# Supplementary material for: Performance of joint modelling of time-to-event data with time-dependent predictors: an assessment based on transition to psychosis data
Source: PeerJ. 2016 Oct 19;4:e2582. doi: 10.7717/peerj.2582 (PMC5075698; doi:10.7717/peerj.2582)
Supplement: Supplemental Information 3 — This file contains the Stata codes for joint modelling. [file peerj-04-2582-s003.do]

/* Simulated data created in R were exported. They were then imported into Stata as shown below.   */
/* For each set of simulation, 100 datasets were created. In the following codes, the datasets     */
/* are given by simDM_L1a1.txt to simDM_L1a100.txt. The module stjm was used on each of these      */
/* 100 datasets to produce the results of joint modelling. For another set of simulation, the      */
/* 100 datasets were changed accordingly and then the program was run to produce the corresponding */
/* joint modelling results.                                                                        */

quietly{
matrix Rtm=J(100,2,0)
matrix Rtdv=J(100,2,0)

scalar k=1
import delimited C:\PhD\simulate_survival_data\simulate\trial\Stata\simDM1a\simDM_L1a1.txt,clear
stset endday, enter(startday) f(transtat=1) id(subj)
stjm tdv ttmtgp, panel(subj) survm(weibull) rfp(1) survcov(ttmtgp)
matrix Rtm[k,1]=_b[ln_lambda:ttmtgp]
matrix Rtm[k,2]=_se[ln_lambda:ttmtgp]
matrix Rtdv[k,1]=_b[alpha_1:_cons]
matrix Rtdv[k,2]=_se[alpha_1:_cons]

scalar k=2
import delimited C:\PhD\simulate_survival_data\simulate\trial\Stata\simDM1a\simDM_L1a2.txt,clear
stset endday, enter(startday) f(transtat=1) id(subj)
stjm tdv ttmtgp, panel(subj) survm(weibull) rfp(1) survcov(ttmtgp)
matrix Rtm[k,1]=_b[ln_lambda:ttmtgp]
matrix Rtm[k,2]=_se[ln_lambda:ttmtgp]
matrix Rtdv[k,1]=_b[alpha_1:_cons]
matrix Rtdv[k,2]=_se[alpha_1:_cons]

scalar k=3
import delimited C:\PhD\simulate_survival_data\simulate\trial\Stata\simDM1a\simDM_L1a3.txt,clear
stset endday, enter(startday) f(transtat=1) id(subj)
stjm tdv ttmtgp, panel(subj) survm(weibull) rfp(1) survcov(ttmtgp)
matrix Rtm[k,1]=_b[ln_lambda:ttmtgp]
matrix Rtm[k,2]=_se[ln_lambda:ttmtgp]
matrix Rtdv[k,1]=_b[alpha_1:_cons]
matrix Rtdv[k,2]=_se[alpha_1:_cons]

scalar k=4
import delimited C:\PhD\simulate_survival_data\simulate\trial\Stata\simDM1a\simDM_L1a4.txt,clear
stset endday, enter(startday) f(transtat=1) id(subj)
stjm tdv ttmtgp, panel(subj) survm(weibull) rfp(1) survcov(ttmtgp)
matrix Rtm[k,1]=_b[ln_lambda:ttmtgp]
matrix Rtm[k,2]=_se[ln_lambda:ttmtgp]
matrix Rtdv[k,1]=_b[alpha_1:_cons]
matrix Rtdv[k,2]=_se[alpha_1:_cons]

scalar k=5
import delimited C:\PhD\simulate_survival_data\simulate\trial\Stata\simDM1a\simDM_L1a5.txt,clear
stset endday, enter(startday) f(transtat=1) id(subj)
stjm tdv ttmtgp, panel(subj) survm(weibull) rfp(1) survcov(ttmtgp)
matrix Rtm[k,1]=_b[ln_lambda:ttmtgp]
matrix Rtm[k,2]=_se[ln_lambda:ttmtgp]
matrix Rtdv[k,1]=_b[alpha_1:_cons]
matrix Rtdv[k,2]=_se[alpha_1:_cons]

scalar k=6
import delimited C:\PhD\simulate_survival_data\simulate\trial\Stata\simDM1a\simDM_L1a6.txt,clear
stset endday, enter(startday) f(transtat=1) id(subj)
stjm tdv ttmtgp, panel(subj) survm(weibull) rfp(1) survcov(ttmtgp)
matrix Rtm[k,1]=_b[ln_lambda:ttmtgp]
matrix Rtm[k,2]=_se[ln_lambda:ttmtgp]
matrix Rtdv[k,1]=_b[alpha_1:_cons]
matrix Rtdv[k,2]=_se[alpha_1:_cons]

scalar k=7
import delimited C:\PhD\simulate_survival_data\simulate\trial\Stata\simDM1a\simDM_L1a7.txt,clear
stset endday, enter(startday) f(transtat=1) id(subj)
stjm tdv ttmtgp, panel(subj) survm(weibull) rfp(1) survcov(ttmtgp)
matrix Rtm[k,1]=_b[ln_lambda:ttmtgp]
matrix Rtm[k,2]=_se[ln_lambda:ttmtgp]
matrix Rtdv[k,1]=_b[alpha_1:_cons]
matrix Rtdv[k,2]=_se[alpha_1:_cons]

scalar k=8
import delimited C:\PhD\simulate_survival_data\simulate\trial\Stata\simDM1a\simDM_L1a8.txt,clear
stset endday, enter(startday) f(transtat=1) id(subj)
stjm tdv ttmtgp, panel(subj) survm(weibull) rfp(1) survcov(ttmtgp)
matrix Rtm[k,1]=_b[ln_lambda:ttmtgp]
matrix Rtm[k,2]=_se[ln_lambda:ttmtgp]
matrix Rtdv[k,1]=_b[alpha_1:_cons]
matrix Rtdv[k,2]=_se[alpha_1:_cons]

scalar k=9
import delimited C:\PhD\simulate_survival_data\simulate\trial\Stata\simDM1a\simDM_L1a9.txt,clear
stset endday, enter(startday) f(transtat=1) id(subj)
stjm tdv ttmtgp, panel(subj) survm(weibull) rfp(1) survcov(ttmtgp)
matrix Rtm[k,1]=_b[ln_lambda:ttmtgp]
matrix Rtm[k,2]=_se[ln_lambda:ttmtgp]
matrix Rtdv[k,1]=_b[alpha_1:_cons]
matrix Rtdv[k,2]=_se[alpha_1:_cons]

scalar k=10
import delimited C:\PhD\simulate_survival_data\simulate\trial\Stata\simDM1a\simDM_L1a10.txt,clear
stset endday, enter(startday) f(transtat=1) id(subj)
stjm tdv ttmtgp, panel(subj) survm(weibull) rfp(1) survcov(ttmtgp)
matrix Rtm[k,1]=_b[ln_lambda:ttmtgp]
matrix Rtm[k,2]=_se[ln_lambda:ttmtgp]
matrix Rtdv[k,1]=_b[alpha_1:_cons]
matrix Rtdv[k,2]=_se[alpha_1:_cons]

scalar k=11
import delimited C:\PhD\simulate_survival_data\simulate\trial\Stata\simDM1a\simDM_L1a11.txt,clear
stset endday, enter(startday) f(transtat=1) id(subj)
stjm tdv ttmtgp, panel(subj) survm(weibull) rfp(1) survcov(ttmtgp)
matrix Rtm[k,1]=_b[ln_lambda:ttmtgp]
matrix Rtm[k,2]=_se[ln_lambda:ttmtgp]
matrix Rtdv[k,1]=_b[alpha_1:_cons]
matrix Rtdv[k,2]=_se[alpha_1:_cons]

scalar k=12
import delimited C:\PhD\simulate_survival_data\simulate\trial\Stata\simDM1a\simDM_L1a12.txt,clear
stset endday, enter(startday) f(transtat=1) id(subj)
stjm tdv ttmtgp, panel(subj) survm(weibull) rfp(1) survcov(ttmtgp)
matrix Rtm[k,1]=_b[ln_lambda:ttmtgp]
matrix Rtm[k,2]=_se[ln_lambda:ttmtgp]
matrix Rtdv[k,1]=_b[alpha_1:_cons]
matrix Rtdv[k,2]=_se[alpha_1:_cons]

scalar k=13
import delimited C:\PhD\simulate_survival_data\simulate\trial\Stata\simDM1a\simDM_L1a13.txt,clear
stset endday, enter(startday) f(transtat=1) id(subj)
stjm tdv ttmtgp, panel(subj) survm(weibull) rfp(1) survcov(ttmtgp)
matrix Rtm[k,1]=_b[ln_lambda:ttmtgp]
matrix Rtm[k,2]=_se[ln_lambda:ttmtgp]
matrix Rtdv[k,1]=_b[alpha_1:_cons]
matrix Rtdv[k,2]=_se[alpha_1:_cons]

scalar k=14
import delimited C:\PhD\simulate_survival_data\simulate\trial\Stata\simDM1a\simDM_L1a14.txt,clear
stset endday, enter(startday) f(transtat=1) id(subj)
stjm tdv ttmtgp, panel(subj) survm(weibull) rfp(1) survcov(ttmtgp)
matrix Rtm[k,1]=_b[ln_lambda:ttmtgp]
matrix Rtm[k,2]=_se[ln_lambda:ttmtgp]
matrix Rtdv[k,1]=_b[alpha_1:_cons]
matrix Rtdv[k,2]=_se[alpha_1:_cons]

scalar k=15
import delimited C:\PhD\simulate_survival_data\simulate\trial\Stata\simDM1a\simDM_L1a15.txt,clear
stset endday, enter(startday) f(transtat=1) id(subj)
stjm tdv ttmtgp, panel(subj) survm(weibull) rfp(1) survcov(ttmtgp)
matrix Rtm[k,1]=_b[ln_lambda:ttmtgp]
matrix Rtm[k,2]=_se[ln_lambda:ttmtgp]
matrix Rtdv[k,1]=_b[alpha_1:_cons]
matrix Rtdv[k,2]=_se[alpha_1:_cons]

scalar k=16
import delimited C:\PhD\simulate_survival_data\simulate\trial\Stata\simDM1a\simDM_L1a16.txt,clear
stset endday, enter(startday) f(transtat=1) id(subj)
stjm tdv ttmtgp, panel(subj) survm(weibull) rfp(1) survcov(ttmtgp)
matrix Rtm[k,1]=_b[ln_lambda:ttmtgp]
matrix Rtm[k,2]=_se[ln_lambda:ttmtgp]
matrix Rtdv[k,1]=_b[alpha_1:_cons]
matrix Rtdv[k,2]=_se[alpha_1:_cons]

scalar k=17
import delimited C:\PhD\simulate_survival_data\simulate\trial\Stata\simDM1a\simDM_L1a17.txt,clear
stset endday, enter(startday) f(transtat=1) id(subj)
stjm tdv ttmtgp, panel(subj) survm(weibull) rfp(1) survcov(ttmtgp)
matrix Rtm[k,1]=_b[ln_lambda:ttmtgp]
matrix Rtm[k,2]=_se[ln_lambda:ttmtgp]
matrix Rtdv[k,1]=_b[alpha_1:_cons]
matrix Rtdv[k,2]=_se[alpha_1:_cons]

scalar k=18
import delimited C:\PhD\simulate_survival_data\simulate\trial\Stata\simDM1a\simDM_L1a18.txt,clear
stset endday, enter(startday) f(transtat=1) id(subj)
stjm tdv ttmtgp, panel(subj) survm(weibull) rfp(1) survcov(ttmtgp)
matrix Rtm[k,1]=_b[ln_lambda:ttmtgp]
matrix Rtm[k,2]=_se[ln_lambda:ttmtgp]
matrix Rtdv[k,1]=_b[alpha_1:_cons]
matrix Rtdv[k,2]=_se[alpha_1:_cons]

scalar k=19
import delimited C:\PhD\simulate_survival_data\simulate\trial\Stata\simDM1a\simDM_L1a19.txt,clear
stset endday, enter(startday) f(transtat=1) id(subj)
stjm tdv ttmtgp, panel(subj) survm(weibull) rfp(1) survcov(ttmtgp)
matrix Rtm[k,1]=_b[ln_lambda:ttmtgp]
matrix Rtm[k,2]=_se[ln_lambda:ttmtgp]
matrix Rtdv[k,1]=_b[alpha_1:_cons]
matrix Rtdv[k,2]=_se[alpha_1:_cons]

scalar k=20
import delimited C:\PhD\simulate_survival_data\simulate\trial\Stata\simDM1a\simDM_L1a20.txt,clear
stset endday, enter(startday) f(transtat=1) id(subj)
stjm tdv ttmtgp, panel(subj) survm(weibull) rfp(1) survcov(ttmtgp)
matrix Rtm[k,1]=_b[ln_lambda:ttmtgp]
matrix Rtm[k,2]=_se[ln_lambda:ttmtgp]
matrix Rtdv[k,1]=_b[alpha_1:_cons]
matrix Rtdv[k,2]=_se[alpha_1:_cons]

scalar k=21
import delimited C:\PhD\simulate_survival_data\simulate\trial\Stata\simDM1a\simDM_L1a21.txt,clear
stset endday, enter(startday) f(transtat=1) id(subj)
stjm tdv ttmtgp, panel(subj) survm(weibull) rfp(1) survcov(ttmtgp)
matrix Rtm[k,1]=_b[ln_lambda:ttmtgp]
matrix Rtm[k,2]=_se[ln_lambda:ttmtgp]
matrix Rtdv[k,1]=_b[alpha_1:_cons]
matrix Rtdv[k,2]=_se[alpha_1:_cons]

scalar k=22
import delimited C:\PhD\simulate_survival_data\simulate\trial\Stata\simDM1a\simDM_L1a22.txt,clear
stset endday, enter(startday) f(transtat=1) id(subj)
stjm tdv ttmtgp, panel(subj) survm(weibull) rfp(1) survcov(ttmtgp)
matrix Rtm[k,1]=_b[ln_lambda:ttmtgp]
matrix Rtm[k,2]=_se[ln_lambda:ttmtgp]
matrix Rtdv[k,1]=_b[alpha_1:_cons]
matrix Rtdv[k,2]=_se[alpha_1:_cons]

scalar k=23
import delimited C:\PhD\simulate_survival_data\simulate\trial\Stata\simDM1a\simDM_L1a23.txt,clear
stset endday, enter(startday) f(transtat=1) id(subj)
stjm tdv ttmtgp, panel(subj) survm(weibull) rfp(1) survcov(ttmtgp)
matrix Rtm[k,1]=_b[ln_lambda:ttmtgp]
matrix Rtm[k,2]=_se[ln_lambda:ttmtgp]
matrix Rtdv[k,1]=_b[alpha_1:_cons]
matrix Rtdv[k,2]=_se[alpha_1:_cons]

scalar k=24
import delimited C:\PhD\simulate_survival_data\simulate\trial\Stata\simDM1a\simDM_L1a24.txt,clear
stset endday, enter(startday) f(transtat=1) id(subj)
stjm tdv ttmtgp, panel(subj) survm(weibull) rfp(1) survcov(ttmtgp)
matrix Rtm[k,1]=_b[ln_lambda:ttmtgp]
matrix Rtm[k,2]=_se[ln_lambda:ttmtgp]
matrix Rtdv[k,1]=_b[alpha_1:_cons]
matrix Rtdv[k,2]=_se[alpha_1:_cons]

scalar k=25
import delimited C:\PhD\simulate_survival_data\simulate\trial\Stata\simDM1a\simDM_L1a25.txt,clear
stset endday, enter(startday) f(transtat=1) id(subj)
stjm tdv ttmtgp, panel(subj) survm(weibull) rfp(1) survcov(ttmtgp)
matrix Rtm[k,1]=_b[ln_lambda:ttmtgp]
matrix Rtm[k,2]=_se[ln_lambda:ttmtgp]
matrix Rtdv[k,1]=_b[alpha_1:_cons]
matrix Rtdv[k,2]=_se[alpha_1:_cons]

scalar k=26
import delimited C:\PhD\simulate_survival_data\simulate\trial\Stata\simDM1a\simDM_L1a26.txt,clear
stset endday, enter(startday) f(transtat=1) id(subj)
stjm tdv ttmtgp, panel(subj) survm(weibull) rfp(1) survcov(ttmtgp)
matrix Rtm[k,1]=_b[ln_lambda:ttmtgp]
matrix Rtm[k,2]=_se[ln_lambda:ttmtgp]
matrix Rtdv[k,1]=_b[alpha_1:_cons]
matrix Rtdv[k,2]=_se[alpha_1:_cons]

scalar k=27
import delimited C:\PhD\simulate_survival_data\simulate\trial\Stata\simDM1a\simDM_L1a27.txt,clear
stset endday, enter(startday) f(transtat=1) id(subj)
stjm tdv ttmtgp, panel(subj) survm(weibull) rfp(1) survcov(ttmtgp)
matrix Rtm[k,1]=_b[ln_lambda:ttmtgp]
matrix Rtm[k,2]=_se[ln_lambda:ttmtgp]
matrix Rtdv[k,1]=_b[alpha_1:_cons]
matrix Rtdv[k,2]=_se[alpha_1:_cons]

scalar k=28
import delimited C:\PhD\simulate_survival_data\simulate\trial\Stata\simDM1a\simDM_L1a28.txt,clear
stset endday, enter(startday) f(transtat=1) id(subj)
stjm tdv ttmtgp, panel(subj) survm(weibull) rfp(1) survcov(ttmtgp)
matrix Rtm[k,1]=_b[ln_lambda:ttmtgp]
matrix Rtm[k,2]=_se[ln_lambda:ttmtgp]
matrix Rtdv[k,1]=_b[alpha_1:_cons]
matrix Rtdv[k,2]=_se[alpha_1:_cons]

scalar k=29
import delimited C:\PhD\simulate_survival_data\simulate\trial\Stata\simDM1a\simDM_L1a29.txt,clear
stset endday, enter(startday) f(transtat=1) id(subj)
stjm tdv ttmtgp, panel(subj) survm(weibull) rfp(1) survcov(ttmtgp)
matrix Rtm[k,1]=_b[ln_lambda:ttmtgp]
matrix Rtm[k,2]=_se[ln_lambda:ttmtgp]
matrix Rtdv[k,1]=_b[alpha_1:_cons]
matrix Rtdv[k,2]=_se[alpha_1:_cons]

scalar k=30
import delimited C:\PhD\simulate_survival_data\simulate\trial\Stata\simDM1a\simDM_L1a30.txt,clear
stset endday, enter(startday) f(transtat=1) id(subj)
stjm tdv ttmtgp, panel(subj) survm(weibull) rfp(1) survcov(ttmtgp)
matrix Rtm[k,1]=_b[ln_lambda:ttmtgp]
matrix Rtm[k,2]=_se[ln_lambda:ttmtgp]
matrix Rtdv[k,1]=_b[alpha_1:_cons]
matrix Rtdv[k,2]=_se[alpha_1:_cons]

scalar k=31
import delimited C:\PhD\simulate_survival_data\simulate\trial\Stata\simDM1a\simDM_L1a31.txt,clear
stset endday, enter(startday) f(transtat=1) id(subj)
stjm tdv ttmtgp, panel(subj) survm(weibull) rfp(1) survcov(ttmtgp)
matrix Rtm[k,1]=_b[ln_lambda:ttmtgp]
matrix Rtm[k,2]=_se[ln_lambda:ttmtgp]
matrix Rtdv[k,1]=_b[alpha_1:_cons]
matrix Rtdv[k,2]=_se[alpha_1:_cons]

scalar k=32
import delimited C:\PhD\simulate_survival_data\simulate\trial\Stata\simDM1a\simDM_L1a32.txt,clear
stset endday, enter(startday) f(transtat=1) id(subj)
stjm tdv ttmtgp, panel(subj) survm(weibull) rfp(1) survcov(ttmtgp)
matrix Rtm[k,1]=_b[ln_lambda:ttmtgp]
matrix Rtm[k,2]=_se[ln_lambda:ttmtgp]
matrix Rtdv[k,1]=_b[alpha_1:_cons]
matrix Rtdv[k,2]=_se[alpha_1:_cons]

scalar k=33
import delimited C:\PhD\simulate_survival_data\simulate\trial\Stata\simDM1a\simDM_L1a33.txt,clear
stset endday, enter(startday) f(transtat=1) id(subj)
stjm tdv ttmtgp, panel(subj) survm(weibull) rfp(1) survcov(ttmtgp)
matrix Rtm[k,1]=_b[ln_lambda:ttmtgp]
matrix Rtm[k,2]=_se[ln_lambda:ttmtgp]
matrix Rtdv[k,1]=_b[alpha_1:_cons]
matrix Rtdv[k,2]=_se[alpha_1:_cons]

scalar k=34
import delimited C:\PhD\simulate_survival_data\simulate\trial\Stata\simDM1a\simDM_L1a34.txt,clear
stset endday, enter(startday) f(transtat=1) id(subj)
stjm tdv ttmtgp, panel(subj) survm(weibull) rfp(1) survcov(ttmtgp)
matrix Rtm[k,1]=_b[ln_lambda:ttmtgp]
matrix Rtm[k,2]=_se[ln_lambda:ttmtgp]
matrix Rtdv[k,1]=_b[alpha_1:_cons]
matrix Rtdv[k,2]=_se[alpha_1:_cons]

scalar k=35
import delimited C:\PhD\simulate_survival_data\simulate\trial\Stata\simDM1a\simDM_L1a35.txt,clear
stset endday, enter(startday) f(transtat=1) id(subj)
stjm tdv ttmtgp, panel(subj) survm(weibull) rfp(1) survcov(ttmtgp)
matrix Rtm[k,1]=_b[ln_lambda:ttmtgp]
matrix Rtm[k,2]=_se[ln_lambda:ttmtgp]
matrix Rtdv[k,1]=_b[alpha_1:_cons]
matrix Rtdv[k,2]=_se[alpha_1:_cons]

scalar k=36
import delimited C:\PhD\simulate_survival_data\simulate\trial\Stata\simDM1a\simDM_L1a36.txt,clear
stset endday, enter(startday) f(transtat=1) id(subj)
stjm tdv ttmtgp, panel(subj) survm(weibull) rfp(1) survcov(ttmtgp)
matrix Rtm[k,1]=_b[ln_lambda:ttmtgp]
matrix Rtm[k,2]=_se[ln_lambda:ttmtgp]
matrix Rtdv[k,1]=_b[alpha_1:_cons]
matrix Rtdv[k,2]=_se[alpha_1:_cons]

scalar k=37
import delimited C:\PhD\simulate_survival_data\simulate\trial\Stata\simDM1a\simDM_L1a37.txt,clear
stset endday, enter(startday) f(transtat=1) id(subj)
stjm tdv ttmtgp, panel(subj) survm(weibull) rfp(1) survcov(ttmtgp)
matrix Rtm[k,1]=_b[ln_lambda:ttmtgp]
matrix Rtm[k,2]=_se[ln_lambda:ttmtgp]
matrix Rtdv[k,1]=_b[alpha_1:_cons]
matrix Rtdv[k,2]=_se[alpha_1:_cons]

scalar k=38
import delimited C:\PhD\simulate_survival_data\simulate\trial\Stata\simDM1a\simDM_L1a38.txt,clear
stset endday, enter(startday) f(transtat=1) id(subj)
stjm tdv ttmtgp, panel(subj) survm(weibull) rfp(1) survcov(ttmtgp)
matrix Rtm[k,1]=_b[ln_lambda:ttmtgp]
matrix Rtm[k,2]=_se[ln_lambda:ttmtgp]
matrix Rtdv[k,1]=_b[alpha_1:_cons]
matrix Rtdv[k,2]=_se[alpha_1:_cons]

scalar k=39
import delimited C:\PhD\simulate_survival_data\simulate\trial\Stata\simDM1a\simDM_L1a39.txt,clear
stset endday, enter(startday) f(transtat=1) id(subj)
stjm tdv ttmtgp, panel(subj) survm(weibull) rfp(1) survcov(ttmtgp)
matrix Rtm[k,1]=_b[ln_lambda:ttmtgp]
matrix Rtm[k,2]=_se[ln_lambda:ttmtgp]
matrix Rtdv[k,1]=_b[alpha_1:_cons]
matrix Rtdv[k,2]=_se[alpha_1:_cons]

scalar k=40
import delimited C:\PhD\simulate_survival_data\simulate\trial\Stata\simDM1a\simDM_L1a40.txt,clear
stset endday, enter(startday) f(transtat=1) id(subj)
stjm tdv ttmtgp, panel(subj) survm(weibull) rfp(1) survcov(ttmtgp)
matrix Rtm[k,1]=_b[ln_lambda:ttmtgp]
matrix Rtm[k,2]=_se[ln_lambda:ttmtgp]
matrix Rtdv[k,1]=_b[alpha_1:_cons]
matrix Rtdv[k,2]=_se[alpha_1:_cons]

scalar k=41
import delimited C:\PhD\simulate_survival_data\simulate\trial\Stata\simDM1a\simDM_L1a41.txt,clear
stset endday, enter(startday) f(transtat=1) id(subj)
stjm tdv ttmtgp, panel(subj) survm(weibull) rfp(1) survcov(ttmtgp)
matrix Rtm[k,1]=_b[ln_lambda:ttmtgp]
matrix Rtm[k,2]=_se[ln_lambda:ttmtgp]
matrix Rtdv[k,1]=_b[alpha_1:_cons]
matrix Rtdv[k,2]=_se[alpha_1:_cons]

scalar k=42
import delimited C:\PhD\simulate_survival_data\simulate\trial\Stata\simDM1a\simDM_L1a42.txt,clear
stset endday, enter(startday) f(transtat=1) id(subj)
stjm tdv ttmtgp, panel(subj) survm(weibull) rfp(1) survcov(ttmtgp)
matrix Rtm[k,1]=_b[ln_lambda:ttmtgp]
matrix Rtm[k,2]=_se[ln_lambda:ttmtgp]
matrix Rtdv[k,1]=_b[alpha_1:_cons]
matrix Rtdv[k,2]=_se[alpha_1:_cons]

scalar k=43
import delimited C:\PhD\simulate_survival_data\simulate\trial\Stata\simDM1a\simDM_L1a43.txt,clear
stset endday, enter(startday) f(transtat=1) id(subj)
stjm tdv ttmtgp, panel(subj) survm(weibull) rfp(1) survcov(ttmtgp)
matrix Rtm[k,1]=_b[ln_lambda:ttmtgp]
matrix Rtm[k,2]=_se[ln_lambda:ttmtgp]
matrix Rtdv[k,1]=_b[alpha_1:_cons]
matrix Rtdv[k,2]=_se[alpha_1:_cons]

scalar k=44
import delimited C:\PhD\simulate_survival_data\simulate\trial\Stata\simDM1a\simDM_L1a44.txt,clear
stset endday, enter(startday) f(transtat=1) id(subj)
stjm tdv ttmtgp, panel(subj) survm(weibull) rfp(1) survcov(ttmtgp)
matrix Rtm[k,1]=_b[ln_lambda:ttmtgp]
matrix Rtm[k,2]=_se[ln_lambda:ttmtgp]
matrix Rtdv[k,1]=_b[alpha_1:_cons]
matrix Rtdv[k,2]=_se[alpha_1:_cons]

scalar k=45
import delimited C:\PhD\simulate_survival_data\simulate\trial\Stata\simDM1a\simDM_L1a45.txt,clear
stset endday, enter(startday) f(transtat=1) id(subj)
stjm tdv ttmtgp, panel(subj) survm(weibull) rfp(1) survcov(ttmtgp)
matrix Rtm[k,1]=_b[ln_lambda:ttmtgp]
matrix Rtm[k,2]=_se[ln_lambda:ttmtgp]
matrix Rtdv[k,1]=_b[alpha_1:_cons]
matrix Rtdv[k,2]=_se[alpha_1:_cons]

scalar k=46
import delimited C:\PhD\simulate_survival_data\simulate\trial\Stata\simDM1a\simDM_L1a46.txt,clear
stset endday, enter(startday) f(transtat=1) id(subj)
stjm tdv ttmtgp, panel(subj) survm(weibull) rfp(1) survcov(ttmtgp)
matrix Rtm[k,1]=_b[ln_lambda:ttmtgp]
matrix Rtm[k,2]=_se[ln_lambda:ttmtgp]
matrix Rtdv[k,1]=_b[alpha_1:_cons]
matrix Rtdv[k,2]=_se[alpha_1:_cons]

scalar k=47
import delimited C:\PhD\simulate_survival_data\simulate\trial\Stata\simDM1a\simDM_L1a47.txt,clear
stset endday, enter(startday) f(transtat=1) id(subj)
stjm tdv ttmtgp, panel(subj) survm(weibull) rfp(1) survcov(ttmtgp)
matrix Rtm[k,1]=_b[ln_lambda:ttmtgp]
matrix Rtm[k,2]=_se[ln_lambda:ttmtgp]
matrix Rtdv[k,1]=_b[alpha_1:_cons]
matrix Rtdv[k,2]=_se[alpha_1:_cons]

scalar k=48
import delimited C:\PhD\simulate_survival_data\simulate\trial\Stata\simDM1a\simDM_L1a48.txt,clear
stset endday, enter(startday) f(transtat=1) id(subj)
stjm tdv ttmtgp, panel(subj) survm(weibull) rfp(1) survcov(ttmtgp)
matrix Rtm[k,1]=_b[ln_lambda:ttmtgp]
matrix Rtm[k,2]=_se[ln_lambda:ttmtgp]
matrix Rtdv[k,1]=_b[alpha_1:_cons]
matrix Rtdv[k,2]=_se[alpha_1:_cons]

scalar k=49
import delimited C:\PhD\simulate_survival_data\simulate\trial\Stata\simDM1a\simDM_L1a49.txt,clear
stset endday, enter(startday) f(transtat=1) id(subj)
stjm tdv ttmtgp, panel(subj) survm(weibull) rfp(1) survcov(ttmtgp)
matrix Rtm[k,1]=_b[ln_lambda:ttmtgp]
matrix Rtm[k,2]=_se[ln_lambda:ttmtgp]
matrix Rtdv[k,1]=_b[alpha_1:_cons]
matrix Rtdv[k,2]=_se[alpha_1:_cons]

scalar k=50
import delimited C:\PhD\simulate_survival_data\simulate\trial\Stata\simDM1a\simDM_L1a50.txt,clear
stset endday, enter(startday) f(transtat=1) id(subj)
stjm tdv ttmtgp, panel(subj) survm(weibull) rfp(1) survcov(ttmtgp)
matrix Rtm[k,1]=_b[ln_lambda:ttmtgp]
matrix Rtm[k,2]=_se[ln_lambda:ttmtgp]
matrix Rtdv[k,1]=_b[alpha_1:_cons]
matrix Rtdv[k,2]=_se[alpha_1:_cons]

scalar k=51
import delimited C:\PhD\simulate_survival_data\simulate\trial\Stata\simDM1a\simDM_L1a51.txt,clear
stset endday, enter(startday) f(transtat=1) id(subj)
stjm tdv ttmtgp, panel(subj) survm(weibull) rfp(1) survcov(ttmtgp)
matrix Rtm[k,1]=_b[ln_lambda:ttmtgp]
matrix Rtm[k,2]=_se[ln_lambda:ttmtgp]
matrix Rtdv[k,1]=_b[alpha_1:_cons]
matrix Rtdv[k,2]=_se[alpha_1:_cons]

scalar k=52
import delimited C:\PhD\simulate_survival_data\simulate\trial\Stata\simDM1a\simDM_L1a52.txt,clear
stset endday, enter(startday) f(transtat=1) id(subj)
stjm tdv ttmtgp, panel(subj) survm(weibull) rfp(1) survcov(ttmtgp)
matrix Rtm[k,1]=_b[ln_lambda:ttmtgp]
matrix Rtm[k,2]=_se[ln_lambda:ttmtgp]
matrix Rtdv[k,1]=_b[alpha_1:_cons]
matrix Rtdv[k,2]=_se[alpha_1:_cons]

scalar k=53
import delimited C:\PhD\simulate_survival_data\simulate\trial\Stata\simDM1a\simDM_L1a53.txt,clear
stset endday, enter(startday) f(transtat=1) id(subj)
stjm tdv ttmtgp, panel(subj) survm(weibull) rfp(1) survcov(ttmtgp)
matrix Rtm[k,1]=_b[ln_lambda:ttmtgp]
matrix Rtm[k,2]=_se[ln_lambda:ttmtgp]
matrix Rtdv[k,1]=_b[alpha_1:_cons]
matrix Rtdv[k,2]=_se[alpha_1:_cons]

scalar k=54
import delimited C:\PhD\simulate_survival_data\simulate\trial\Stata\simDM1a\simDM_L1a54.txt,clear
stset endday, enter(startday) f(transtat=1) id(subj)
stjm tdv ttmtgp, panel(subj) survm(weibull) rfp(1) survcov(ttmtgp)
matrix Rtm[k,1]=_b[ln_lambda:ttmtgp]
matrix Rtm[k,2]=_se[ln_lambda:ttmtgp]
matrix Rtdv[k,1]=_b[alpha_1:_cons]
matrix Rtdv[k,2]=_se[alpha_1:_cons]

scalar k=55
import delimited C:\PhD\simulate_survival_data\simulate\trial\Stata\simDM1a\simDM_L1a55.txt,clear
stset endday, enter(startday) f(transtat=1) id(subj)
stjm tdv ttmtgp, panel(subj) survm(weibull) rfp(1) survcov(ttmtgp)
matrix Rtm[k,1]=_b[ln_lambda:ttmtgp]
matrix Rtm[k,2]=_se[ln_lambda:ttmtgp]
matrix Rtdv[k,1]=_b[alpha_1:_cons]
matrix Rtdv[k,2]=_se[alpha_1:_cons]

scalar k=56
import delimited C:\PhD\simulate_survival_data\simulate\trial\Stata\simDM1a\simDM_L1a56.txt,clear
stset endday, enter(startday) f(transtat=1) id(subj)
stjm tdv ttmtgp, panel(subj) survm(weibull) rfp(1) survcov(ttmtgp)
matrix Rtm[k,1]=_b[ln_lambda:ttmtgp]
matrix Rtm[k,2]=_se[ln_lambda:ttmtgp]
matrix Rtdv[k,1]=_b[alpha_1:_cons]
matrix Rtdv[k,2]=_se[alpha_1:_cons]

scalar k=57
import delimited C:\PhD\simulate_survival_data\simulate\trial\Stata\simDM1a\simDM_L1a57.txt,clear
stset endday, enter(startday) f(transtat=1) id(subj)
stjm tdv ttmtgp, panel(subj) survm(weibull) rfp(1) survcov(ttmtgp)
matrix Rtm[k,1]=_b[ln_lambda:ttmtgp]
matrix Rtm[k,2]=_se[ln_lambda:ttmtgp]
matrix Rtdv[k,1]=_b[alpha_1:_cons]
matrix Rtdv[k,2]=_se[alpha_1:_cons]

scalar k=58
import delimited C:\PhD\simulate_survival_data\simulate\trial\Stata\simDM1a\simDM_L1a58.txt,clear
stset endday, enter(startday) f(transtat=1) id(subj)
stjm tdv ttmtgp, panel(subj) survm(weibull) rfp(1) survcov(ttmtgp)
matrix Rtm[k,1]=_b[ln_lambda:ttmtgp]
matrix Rtm[k,2]=_se[ln_lambda:ttmtgp]
matrix Rtdv[k,1]=_b[alpha_1:_cons]
matrix Rtdv[k,2]=_se[alpha_1:_cons]

scalar k=59
import delimited C:\PhD\simulate_survival_data\simulate\trial\Stata\simDM1a\simDM_L1a59.txt,clear
stset endday, enter(startday) f(transtat=1) id(subj)
stjm tdv ttmtgp, panel(subj) survm(weibull) rfp(1) survcov(ttmtgp)
matrix Rtm[k,1]=_b[ln_lambda:ttmtgp]
matrix Rtm[k,2]=_se[ln_lambda:ttmtgp]
matrix Rtdv[k,1]=_b[alpha_1:_cons]
matrix Rtdv[k,2]=_se[alpha_1:_cons]

scalar k=60
import delimited C:\PhD\simulate_survival_data\simulate\trial\Stata\simDM1a\simDM_L1a60.txt,clear
stset endday, enter(startday) f(transtat=1) id(subj)
stjm tdv ttmtgp, panel(subj) survm(weibull) rfp(1) survcov(ttmtgp)
matrix Rtm[k,1]=_b[ln_lambda:ttmtgp]
matrix Rtm[k,2]=_se[ln_lambda:ttmtgp]
matrix Rtdv[k,1]=_b[alpha_1:_cons]
matrix Rtdv[k,2]=_se[alpha_1:_cons]

scalar k=61
import delimited C:\PhD\simulate_survival_data\simulate\trial\Stata\simDM1a\simDM_L1a61.txt,clear
stset endday, enter(startday) f(transtat=1) id(subj)
stjm tdv ttmtgp, panel(subj) survm(weibull) rfp(1) survcov(ttmtgp)
matrix Rtm[k,1]=_b[ln_lambda:ttmtgp]
matrix Rtm[k,2]=_se[ln_lambda:ttmtgp]
matrix Rtdv[k,1]=_b[alpha_1:_cons]
matrix Rtdv[k,2]=_se[alpha_1:_cons]

scalar k=62
import delimited C:\PhD\simulate_survival_data\simulate\trial\Stata\simDM1a\simDM_L1a62.txt,clear
stset endday, enter(startday) f(transtat=1) id(subj)
stjm tdv ttmtgp, panel(subj) survm(weibull) rfp(1) survcov(ttmtgp)
matrix Rtm[k,1]=_b[ln_lambda:ttmtgp]
matrix Rtm[k,2]=_se[ln_lambda:ttmtgp]
matrix Rtdv[k,1]=_b[alpha_1:_cons]
matrix Rtdv[k,2]=_se[alpha_1:_cons]

scalar k=63
import delimited C:\PhD\simulate_survival_data\simulate\trial\Stata\simDM1a\simDM_L1a63.txt,clear
stset endday, enter(startday) f(transtat=1) id(subj)
stjm tdv ttmtgp, panel(subj) survm(weibull) rfp(1) survcov(ttmtgp)
matrix Rtm[k,1]=_b[ln_lambda:ttmtgp]
matrix Rtm[k,2]=_se[ln_lambda:ttmtgp]
matrix Rtdv[k,1]=_b[alpha_1:_cons]
matrix Rtdv[k,2]=_se[alpha_1:_cons]

scalar k=64
import delimited C:\PhD\simulate_survival_data\simulate\trial\Stata\simDM1a\simDM_L1a64.txt,clear
stset endday, enter(startday) f(transtat=1) id(subj)
stjm tdv ttmtgp, panel(subj) survm(weibull) rfp(1) survcov(ttmtgp)
matrix Rtm[k,1]=_b[ln_lambda:ttmtgp]
matrix Rtm[k,2]=_se[ln_lambda:ttmtgp]
matrix Rtdv[k,1]=_b[alpha_1:_cons]
matrix Rtdv[k,2]=_se[alpha_1:_cons]

scalar k=65
import delimited C:\PhD\simulate_survival_data\simulate\trial\Stata\simDM1a\simDM_L1a65.txt,clear
stset endday, enter(startday) f(transtat=1) id(subj)
stjm tdv ttmtgp, panel(subj) survm(weibull) rfp(1) survcov(ttmtgp)
matrix Rtm[k,1]=_b[ln_lambda:ttmtgp]
matrix Rtm[k,2]=_se[ln_lambda:ttmtgp]
matrix Rtdv[k,1]=_b[alpha_1:_cons]
matrix Rtdv[k,2]=_se[alpha_1:_cons]

scalar k=66
import delimited C:\PhD\simulate_survival_data\simulate\trial\Stata\simDM1a\simDM_L1a66.txt,clear
stset endday, enter(startday) f(transtat=1) id(subj)
stjm tdv ttmtgp, panel(subj) survm(weibull) rfp(1) survcov(ttmtgp)
matrix Rtm[k,1]=_b[ln_lambda:ttmtgp]
matrix Rtm[k,2]=_se[ln_lambda:ttmtgp]
matrix Rtdv[k,1]=_b[alpha_1:_cons]
matrix Rtdv[k,2]=_se[alpha_1:_cons]

scalar k=67
import delimited C:\PhD\simulate_survival_data\simulate\trial\Stata\simDM1a\simDM_L1a67.txt,clear
stset endday, enter(startday) f(transtat=1) id(subj)
stjm tdv ttmtgp, panel(subj) survm(weibull) rfp(1) survcov(ttmtgp)
matrix Rtm[k,1]=_b[ln_lambda:ttmtgp]
matrix Rtm[k,2]=_se[ln_lambda:ttmtgp]
matrix Rtdv[k,1]=_b[alpha_1:_cons]
matrix Rtdv[k,2]=_se[alpha_1:_cons]

scalar k=68
import delimited C:\PhD\simulate_survival_data\simulate\trial\Stata\simDM1a\simDM_L1a68.txt,clear
stset endday, enter(startday) f(transtat=1) id(subj)
stjm tdv ttmtgp, panel(subj) survm(weibull) rfp(1) survcov(ttmtgp)
matrix Rtm[k,1]=_b[ln_lambda:ttmtgp]
matrix Rtm[k,2]=_se[ln_lambda:ttmtgp]
matrix Rtdv[k,1]=_b[alpha_1:_cons]
matrix Rtdv[k,2]=_se[alpha_1:_cons]

scalar k=69
import delimited C:\PhD\simulate_survival_data\simulate\trial\Stata\simDM1a\simDM_L1a69.txt,clear
stset endday, enter(startday) f(transtat=1) id(subj)
stjm tdv ttmtgp, panel(subj) survm(weibull) rfp(1) survcov(ttmtgp)
matrix Rtm[k,1]=_b[ln_lambda:ttmtgp]
matrix Rtm[k,2]=_se[ln_lambda:ttmtgp]
matrix Rtdv[k,1]=_b[alpha_1:_cons]
matrix Rtdv[k,2]=_se[alpha_1:_cons]

scalar k=70
import delimited C:\PhD\simulate_survival_data\simulate\trial\Stata\simDM1a\simDM_L1a70.txt,clear
stset endday, enter(startday) f(transtat=1) id(subj)
stjm tdv ttmtgp, panel(subj) survm(weibull) rfp(1) survcov(ttmtgp)
matrix Rtm[k,1]=_b[ln_lambda:ttmtgp]
matrix Rtm[k,2]=_se[ln_lambda:ttmtgp]
matrix Rtdv[k,1]=_b[alpha_1:_cons]
matrix Rtdv[k,2]=_se[alpha_1:_cons]

scalar k=71
import delimited C:\PhD\simulate_survival_data\simulate\trial\Stata\simDM1a\simDM_L1a71.txt,clear
stset endday, enter(startday) f(transtat=1) id(subj)
stjm tdv ttmtgp, panel(subj) survm(weibull) rfp(1) survcov(ttmtgp)
matrix Rtm[k,1]=_b[ln_lambda:ttmtgp]
matrix Rtm[k,2]=_se[ln_lambda:ttmtgp]
matrix Rtdv[k,1]=_b[alpha_1:_cons]
matrix Rtdv[k,2]=_se[alpha_1:_cons]

scalar k=72
import delimited C:\PhD\simulate_survival_data\simulate\trial\Stata\simDM1a\simDM_L1a72.txt,clear
stset endday, enter(startday) f(transtat=1) id(subj)
stjm tdv ttmtgp, panel(subj) survm(weibull) rfp(1) survcov(ttmtgp)
matrix Rtm[k,1]=_b[ln_lambda:ttmtgp]
matrix Rtm[k,2]=_se[ln_lambda:ttmtgp]
matrix Rtdv[k,1]=_b[alpha_1:_cons]
matrix Rtdv[k,2]=_se[alpha_1:_cons]

scalar k=73
import delimited C:\PhD\simulate_survival_data\simulate\trial\Stata\simDM1a\simDM_L1a73.txt,clear
stset endday, enter(startday) f(transtat=1) id(subj)
stjm tdv ttmtgp, panel(subj) survm(weibull) rfp(1) survcov(ttmtgp)
matrix Rtm[k,1]=_b[ln_lambda:ttmtgp]
matrix Rtm[k,2]=_se[ln_lambda:ttmtgp]
matrix Rtdv[k,1]=_b[alpha_1:_cons]
matrix Rtdv[k,2]=_se[alpha_1:_cons]

scalar k=74
import delimited C:\PhD\simulate_survival_data\simulate\trial\Stata\simDM1a\simDM_L1a74.txt,clear
stset endday, enter(startday) f(transtat=1) id(subj)
stjm tdv ttmtgp, panel(subj) survm(weibull) rfp(1) survcov(ttmtgp)
matrix Rtm[k,1]=_b[ln_lambda:ttmtgp]
matrix Rtm[k,2]=_se[ln_lambda:ttmtgp]
matrix Rtdv[k,1]=_b[alpha_1:_cons]
matrix Rtdv[k,2]=_se[alpha_1:_cons]

scalar k=75
import delimited C:\PhD\simulate_survival_data\simulate\trial\Stata\simDM1a\simDM_L1a75.txt,clear
stset endday, enter(startday) f(transtat=1) id(subj)
stjm tdv ttmtgp, panel(subj) survm(weibull) rfp(1) survcov(ttmtgp)
matrix Rtm[k,1]=_b[ln_lambda:ttmtgp]
matrix Rtm[k,2]=_se[ln_lambda:ttmtgp]
matrix Rtdv[k,1]=_b[alpha_1:_cons]
matrix Rtdv[k,2]=_se[alpha_1:_cons]

scalar k=76
import delimited C:\PhD\simulate_survival_data\simulate\trial\Stata\simDM1a\simDM_L1a76.txt,clear
stset endday, enter(startday) f(transtat=1) id(subj)
stjm tdv ttmtgp, panel(subj) survm(weibull) rfp(1) survcov(ttmtgp)
matrix Rtm[k,1]=_b[ln_lambda:ttmtgp]
matrix Rtm[k,2]=_se[ln_lambda:ttmtgp]
matrix Rtdv[k,1]=_b[alpha_1:_cons]
matrix Rtdv[k,2]=_se[alpha_1:_cons]

scalar k=77
import delimited C:\PhD\simulate_survival_data\simulate\trial\Stata\simDM1a\simDM_L1a77.txt,clear
stset endday, enter(startday) f(transtat=1) id(subj)
stjm tdv ttmtgp, panel(subj) survm(weibull) rfp(1) survcov(ttmtgp)
matrix Rtm[k,1]=_b[ln_lambda:ttmtgp]
matrix Rtm[k,2]=_se[ln_lambda:ttmtgp]
matrix Rtdv[k,1]=_b[alpha_1:_cons]
matrix Rtdv[k,2]=_se[alpha_1:_cons]

scalar k=78
import delimited C:\PhD\simulate_survival_data\simulate\trial\Stata\simDM1a\simDM_L1a78.txt,clear
stset endday, enter(startday) f(transtat=1) id(subj)
stjm tdv ttmtgp, panel(subj) survm(weibull) rfp(1) survcov(ttmtgp)
matrix Rtm[k,1]=_b[ln_lambda:ttmtgp]
matrix Rtm[k,2]=_se[ln_lambda:ttmtgp]
matrix Rtdv[k,1]=_b[alpha_1:_cons]
matrix Rtdv[k,2]=_se[alpha_1:_cons]

scalar k=79
import delimited C:\PhD\simulate_survival_data\simulate\trial\Stata\simDM1a\simDM_L1a79.txt,clear
stset endday, enter(startday) f(transtat=1) id(subj)
stjm tdv ttmtgp, panel(subj) survm(weibull) rfp(1) survcov(ttmtgp)
matrix Rtm[k,1]=_b[ln_lambda:ttmtgp]
matrix Rtm[k,2]=_se[ln_lambda:ttmtgp]
matrix Rtdv[k,1]=_b[alpha_1:_cons]
matrix Rtdv[k,2]=_se[alpha_1:_cons]

scalar k=80
import delimited C:\PhD\simulate_survival_data\simulate\trial\Stata\simDM1a\simDM_L1a80.txt,clear
stset endday, enter(startday) f(transtat=1) id(subj)
stjm tdv ttmtgp, panel(subj) survm(weibull) rfp(1) survcov(ttmtgp)
matrix Rtm[k,1]=_b[ln_lambda:ttmtgp]
matrix Rtm[k,2]=_se[ln_lambda:ttmtgp]
matrix Rtdv[k,1]=_b[alpha_1:_cons]
matrix Rtdv[k,2]=_se[alpha_1:_cons]

scalar k=81
import delimited C:\PhD\simulate_survival_data\simulate\trial\Stata\simDM1a\simDM_L1a81.txt,clear
stset endday, enter(startday) f(transtat=1) id(subj)
stjm tdv ttmtgp, panel(subj) survm(weibull) rfp(1) survcov(ttmtgp)
matrix Rtm[k,1]=_b[ln_lambda:ttmtgp]
matrix Rtm[k,2]=_se[ln_lambda:ttmtgp]
matrix Rtdv[k,1]=_b[alpha_1:_cons]
matrix Rtdv[k,2]=_se[alpha_1:_cons]

scalar k=82
import delimited C:\PhD\simulate_survival_data\simulate\trial\Stata\simDM1a\simDM_L1a82.txt,clear
stset endday, enter(startday) f(transtat=1) id(subj)
stjm tdv ttmtgp, panel(subj) survm(weibull) rfp(1) survcov(ttmtgp)
matrix Rtm[k,1]=_b[ln_lambda:ttmtgp]
matrix Rtm[k,2]=_se[ln_lambda:ttmtgp]
matrix Rtdv[k,1]=_b[alpha_1:_cons]
matrix Rtdv[k,2]=_se[alpha_1:_cons]

scalar k=83
import delimited C:\PhD\simulate_survival_data\simulate\trial\Stata\simDM1a\simDM_L1a83.txt,clear
stset endday, enter(startday) f(transtat=1) id(subj)
stjm tdv ttmtgp, panel(subj) survm(weibull) rfp(1) survcov(ttmtgp)
matrix Rtm[k,1]=_b[ln_lambda:ttmtgp]
matrix Rtm[k,2]=_se[ln_lambda:ttmtgp]
matrix Rtdv[k,1]=_b[alpha_1:_cons]
matrix Rtdv[k,2]=_se[alpha_1:_cons]

scalar k=84
import delimited C:\PhD\simulate_survival_data\simulate\trial\Stata\simDM1a\simDM_L1a84.txt,clear
stset endday, enter(startday) f(transtat=1) id(subj)
stjm tdv ttmtgp, panel(subj) survm(weibull) rfp(1) survcov(ttmtgp)
matrix Rtm[k,1]=_b[ln_lambda:ttmtgp]
matrix Rtm[k,2]=_se[ln_lambda:ttmtgp]
matrix Rtdv[k,1]=_b[alpha_1:_cons]
matrix Rtdv[k,2]=_se[alpha_1:_cons]

scalar k=85
import delimited C:\PhD\simulate_survival_data\simulate\trial\Stata\simDM1a\simDM_L1a85.txt,clear
stset endday, enter(startday) f(transtat=1) id(subj)
stjm tdv ttmtgp, panel(subj) survm(weibull) rfp(1) survcov(ttmtgp)
matrix Rtm[k,1]=_b[ln_lambda:ttmtgp]
matrix Rtm[k,2]=_se[ln_lambda:ttmtgp]
matrix Rtdv[k,1]=_b[alpha_1:_cons]
matrix Rtdv[k,2]=_se[alpha_1:_cons]

scalar k=86
import delimited C:\PhD\simulate_survival_data\simulate\trial\Stata\simDM1a\simDM_L1a86.txt,clear
stset endday, enter(startday) f(transtat=1) id(subj)
stjm tdv ttmtgp, panel(subj) survm(weibull) rfp(1) survcov(ttmtgp)
matrix Rtm[k,1]=_b[ln_lambda:ttmtgp]
matrix Rtm[k,2]=_se[ln_lambda:ttmtgp]
matrix Rtdv[k,1]=_b[alpha_1:_cons]
matrix Rtdv[k,2]=_se[alpha_1:_cons]

scalar k=87
import delimited C:\PhD\simulate_survival_data\simulate\trial\Stata\simDM1a\simDM_L1a87.txt,clear
stset endday, enter(startday) f(transtat=1) id(subj)
stjm tdv ttmtgp, panel(subj) survm(weibull) rfp(1) survcov(ttmtgp)
matrix Rtm[k,1]=_b[ln_lambda:ttmtgp]
matrix Rtm[k,2]=_se[ln_lambda:ttmtgp]
matrix Rtdv[k,1]=_b[alpha_1:_cons]
matrix Rtdv[k,2]=_se[alpha_1:_cons]

scalar k=88
import delimited C:\PhD\simulate_survival_data\simulate\trial\Stata\simDM1a\simDM_L1a88.txt,clear
stset endday, enter(startday) f(transtat=1) id(subj)
stjm tdv ttmtgp, panel(subj) survm(weibull) rfp(1) survcov(ttmtgp)
matrix Rtm[k,1]=_b[ln_lambda:ttmtgp]
matrix Rtm[k,2]=_se[ln_lambda:ttmtgp]
matrix Rtdv[k,1]=_b[alpha_1:_cons]
matrix Rtdv[k,2]=_se[alpha_1:_cons]

scalar k=89
import delimited C:\PhD\simulate_survival_data\simulate\trial\Stata\simDM1a\simDM_L1a89.txt,clear
stset endday, enter(startday) f(transtat=1) id(subj)
stjm tdv ttmtgp, panel(subj) survm(weibull) rfp(1) survcov(ttmtgp)
matrix Rtm[k,1]=_b[ln_lambda:ttmtgp]
matrix Rtm[k,2]=_se[ln_lambda:ttmtgp]
matrix Rtdv[k,1]=_b[alpha_1:_cons]
matrix Rtdv[k,2]=_se[alpha_1:_cons]

scalar k=90
import delimited C:\PhD\simulate_survival_data\simulate\trial\Stata\simDM1a\simDM_L1a90.txt,clear
stset endday, enter(startday) f(transtat=1) id(subj)
stjm tdv ttmtgp, panel(subj) survm(weibull) rfp(1) survcov(ttmtgp)
matrix Rtm[k,1]=_b[ln_lambda:ttmtgp]
matrix Rtm[k,2]=_se[ln_lambda:ttmtgp]
matrix Rtdv[k,1]=_b[alpha_1:_cons]
matrix Rtdv[k,2]=_se[alpha_1:_cons]

scalar k=91
import delimited C:\PhD\simulate_survival_data\simulate\trial\Stata\simDM1a\simDM_L1a91.txt,clear
stset endday, enter(startday) f(transtat=1) id(subj)
stjm tdv ttmtgp, panel(subj) survm(weibull) rfp(1) survcov(ttmtgp)
matrix Rtm[k,1]=_b[ln_lambda:ttmtgp]
matrix Rtm[k,2]=_se[ln_lambda:ttmtgp]
matrix Rtdv[k,1]=_b[alpha_1:_cons]
matrix Rtdv[k,2]=_se[alpha_1:_cons]

scalar k=92
import delimited C:\PhD\simulate_survival_data\simulate\trial\Stata\simDM1a\simDM_L1a92.txt,clear
stset endday, enter(startday) f(transtat=1) id(subj)
stjm tdv ttmtgp, panel(subj) survm(weibull) rfp(1) survcov(ttmtgp)
matrix Rtm[k,1]=_b[ln_lambda:ttmtgp]
matrix Rtm[k,2]=_se[ln_lambda:ttmtgp]
matrix Rtdv[k,1]=_b[alpha_1:_cons]
matrix Rtdv[k,2]=_se[alpha_1:_cons]

scalar k=93
import delimited C:\PhD\simulate_survival_data\simulate\trial\Stata\simDM1a\simDM_L1a93.txt,clear
stset endday, enter(startday) f(transtat=1) id(subj)
stjm tdv ttmtgp, panel(subj) survm(weibull) rfp(1) survcov(ttmtgp)
matrix Rtm[k,1]=_b[ln_lambda:ttmtgp]
matrix Rtm[k,2]=_se[ln_lambda:ttmtgp]
matrix Rtdv[k,1]=_b[alpha_1:_cons]
matrix Rtdv[k,2]=_se[alpha_1:_cons]

scalar k=94
import delimited C:\PhD\simulate_survival_data\simulate\trial\Stata\simDM1a\simDM_L1a94.txt,clear
stset endday, enter(startday) f(transtat=1) id(subj)
stjm tdv ttmtgp, panel(subj) survm(weibull) rfp(1) survcov(ttmtgp)
matrix Rtm[k,1]=_b[ln_lambda:ttmtgp]
matrix Rtm[k,2]=_se[ln_lambda:ttmtgp]
matrix Rtdv[k,1]=_b[alpha_1:_cons]
matrix Rtdv[k,2]=_se[alpha_1:_cons]

scalar k=95
import delimited C:\PhD\simulate_survival_data\simulate\trial\Stata\simDM1a\simDM_L1a95.txt,clear
stset endday, enter(startday) f(transtat=1) id(subj)
stjm tdv ttmtgp, panel(subj) survm(weibull) rfp(1) survcov(ttmtgp)
matrix Rtm[k,1]=_b[ln_lambda:ttmtgp]
matrix Rtm[k,2]=_se[ln_lambda:ttmtgp]
matrix Rtdv[k,1]=_b[alpha_1:_cons]
matrix Rtdv[k,2]=_se[alpha_1:_cons]

scalar k=96
import delimited C:\PhD\simulate_survival_data\simulate\trial\Stata\simDM1a\simDM_L1a96.txt,clear
stset endday, enter(startday) f(transtat=1) id(subj)
stjm tdv ttmtgp, panel(subj) survm(weibull) rfp(1) survcov(ttmtgp)
matrix Rtm[k,1]=_b[ln_lambda:ttmtgp]
matrix Rtm[k,2]=_se[ln_lambda:ttmtgp]
matrix Rtdv[k,1]=_b[alpha_1:_cons]
matrix Rtdv[k,2]=_se[alpha_1:_cons]

scalar k=97
import delimited C:\PhD\simulate_survival_data\simulate\trial\Stata\simDM1a\simDM_L1a97.txt,clear
stset endday, enter(startday) f(transtat=1) id(subj)
stjm tdv ttmtgp, panel(subj) survm(weibull) rfp(1) survcov(ttmtgp)
matrix Rtm[k,1]=_b[ln_lambda:ttmtgp]
matrix Rtm[k,2]=_se[ln_lambda:ttmtgp]
matrix Rtdv[k,1]=_b[alpha_1:_cons]
matrix Rtdv[k,2]=_se[alpha_1:_cons]

scalar k=98
import delimited C:\PhD\simulate_survival_data\simulate\trial\Stata\simDM1a\simDM_L1a98.txt,clear
stset endday, enter(startday) f(transtat=1) id(subj)
stjm tdv ttmtgp, panel(subj) survm(weibull) rfp(1) survcov(ttmtgp)
matrix Rtm[k,1]=_b[ln_lambda:ttmtgp]
matrix Rtm[k,2]=_se[ln_lambda:ttmtgp]
matrix Rtdv[k,1]=_b[alpha_1:_cons]
matrix Rtdv[k,2]=_se[alpha_1:_cons]

scalar k=99
import delimited C:\PhD\simulate_survival_data\simulate\trial\Stata\simDM1a\simDM_L1a99.txt,clear
stset endday, enter(startday) f(transtat=1) id(subj)
stjm tdv ttmtgp, panel(subj) survm(weibull) rfp(1) survcov(ttmtgp)
matrix Rtm[k,1]=_b[ln_lambda:ttmtgp]
matrix Rtm[k,2]=_se[ln_lambda:ttmtgp]
matrix Rtdv[k,1]=_b[alpha_1:_cons]
matrix Rtdv[k,2]=_se[alpha_1:_cons]

scalar k=100
import delimited C:\PhD\simulate_survival_data\simulate\trial\Stata\simDM1a\simDM_L1a100.txt,clear
stset endday, enter(startday) f(transtat=1) id(subj)
stjm tdv ttmtgp, panel(subj) survm(weibull) rfp(1) survcov(ttmtgp)
matrix Rtm[k,1]=_b[ln_lambda:ttmtgp]
matrix Rtm[k,2]=_se[ln_lambda:ttmtgp]
matrix Rtdv[k,1]=_b[alpha_1:_cons]
matrix Rtdv[k,2]=_se[alpha_1:_cons]

putexcel A1=matrix(Rtm) using stjm1a_tm
putexcel A1=matrix(Rtdv) using stjm1a_tdv
}
